# Supplementary material for: Effect of Antihypertensive Losartan on Ca2+ Mobilization in the Aorta of Middle-Aged Spontaneously Hypertensive Female Rats
Source: J Cardiovasc Dev Dis. 2025 Nov 7;12(11):441. doi: 10.3390/jcdd12110441 (PMC12653655; doi:10.3390/jcdd12110441)
Supplement: Supplementary file 1 [file jcdd-12-00441-s001.zip]

Archive with 1 entries (1 files):
- jcdd-3934038-supplementary.pdf
